# Supplementary material for: Design, Synthesis and Biological Evaluation of Neocryptolepine Derivatives as Potential Anti-Gastric Cancer Agents
Source: Int J Mol Sci. 2022 Oct 7;23(19):11924. doi: 10.3390/ijms231911924 (PMC9569688; doi:10.3390/ijms231911924)
Supplement: Supplementary file 1 [file ijms-23-11924-s001.zip]

Archive with 1 entries (1 files):
- ijms-1949957-supplementary.pdf
